# Supplementary material for: The first detected airline introductions of yellow fever mosquitoes (Aedes aegypti) to Europe, at Schiphol International airport, the Netherlands
Source: Parasit Vectors. 2017 Dec 8;10:603. doi: 10.1186/s13071-017-2555-0 (PMC5723084; doi:10.1186/s13071-017-2555-0)
Supplement: Additional file 1: Table S1. — Genotypes of the five Aedes aegypti specimens captured at Schiphol, the Netherlands (2016) at 12 microsatellite loci. Loci AC1, AC2, AC4, AC5, CT2, AG1, AG2, and AG5 are dinucleotide repeats; loci A1, A9, B2, B3 are trinucleotide repeats as described in Gloria-Soria et al. [12]. (XLSX 10 kb) [file 13071_2017_2555_MOESM1_ESM.xlsx]

## Sheet: Schiphol2016_genotypes.txt
Individual ID	Year of collection	AC1	AC1	AC2	AC2	AC4	AC4	AC5	AC5	CT2	CT2	AG1	AG1	AG2	AG2	AG5	AG5	A1	A1	A9	A9	B2	B2	B3	B3
802_2	2016	197	197	184	188	128	130	156	156	188	188	119	121	115	151	170	178	162	168	188	188	113	113	166	166
845_2	2016	195	209	186	188	130	130	157	158	188	188	117	121	139	151	170	170	158	168	182	191	95	95	172	172
853	2016	209	209	184	188	128	128	158	158	188	188	119	121	115	119	174	176	162	168	188	191	113	113	175	175
6637071	2016	209	197	186	184	128	128	159	156	188	184	121	115	153	117	180	178	168	168	191	191	113	113	166	166
6813416	2016	195	197	186	188	128	130	154	155	184	188	115	117	117	117	168	178	168	168	191	191	107	113	166	166
Genotypes of the five Aedes aegypti specimens captured at Schiphol, the Netherlands (2016) at 12 microsatellite loci. Loci AC1, AC2, AC4, AC5, CT2, AG1, AG2, and AG5 are dinucleotide repeats; loci A1, A9, B2, B3 are trinucleotide repeats as described in Gloria-Soria et al. 2016.
